# Supplementary material for: Hepatitis C Micro-Elimination beyond Prison Walls: Navigator-Assisted Test-and-Treat Strategy for Subjects Serving Non-Custodial Sentences
Source: Diagnostics (Basel). 2021 May 14;11(5):877. doi: 10.3390/diagnostics11050877 (PMC8155928; doi:10.3390/diagnostics11050877)
Supplement: Supplementary file 1 [file diagnostics-11-00877-s001.zip]

Archive with 1 entries (1 files):
- diagnostics-1146937-supplementary.pdf
